# Supplementary material for: Do sexual health campaigns work? An outcome evaluation of a media campaign to increase chlamydia testing among young people aged 15–24 in England
Source: BMC Public Health. 2013 May 17;13:484. doi: 10.1186/1471-2458-13-484 (PMC3671151; doi:10.1186/1471-2458-13-484)
Supplement: Additional file 1 — Coverage and Positivity of chlamydia testing before during and after the “Chlamydia, Worth Talking About” campaign. [file 1471-2458-13-484-S1.csv]

Additional file 1: Coverage and Positivity of chlamydia testing before during and after the �Chlamydia, Worth Talking About� campaign
	Coverage (including unknowns)		Positivity (excluding unknowns)
	Stage I Crude RR	Stage II Adjusted RR*	Stage I Crude OR	Stage II Adjusted OR*
	(95% CI)	(95% CI)	(95% CI)	(95% CI)
Pre-campaign	1	1	1	1
Campaign	2.311	0.942	0.718	1.167
	(2.303 to 2.318)	(0.733 to 1.209)	(0.705 to 0.730)	(1.111 to 1.225)
Post-campaign	1.402	0.852	0.804	1.370 (1.260 to 1.490)
	(1.397 to 1.408)	(0.654 to 1.108)	(0.788 to 0.821)
*Adjusted for cyclical and secular trends
